# Supplementary material for: Superspreading and heterogeneity in transmission of SARS, MERS, and COVID-19: A systematic review
Source: Comput Struct Biotechnol J. 2021 Sep 1;19:5039–46. doi: 10.1016/j.csbj.2021.08.045 (PMC8409018; doi:10.1016/j.csbj.2021.08.045)
Supplement: Supplementary data 2 [file mmc2.xlsx]

## Sheet: Sheet2
Supplementary Table S3 Characteristics of the selected articles
Type of disease, First author	Publication month and year	City, Country	Study period	Affected by lockdown policy	Study setting	Definition of Superspreader	Type of data	Statistical method	Dispersion parameter (k) *	The ‘20/80’ rules	Reproduction number	Sporadic cases specified	Case counts	Total clusters
COVID-19
Sun, K1	Jan 2021	Hunan, China	NM	NA	Confirmed cases	NM	Transmission pairs	Negative binomial distribution	0.30 (0.23, 0.39)	80% of secondary infections can be traced back to 15% of SARS-cov-2–infected individuals	NM	Y	831	210
	Jan 2021	Hunan, China	NM	NA	Community transmission	NM	NM	Negative binomial distribution	0.14	NM	NM	Y	NM	NM
	Jan 2021	Hunan, China	NM	NA	Extended family transmission	NM	NM	Negative binomial distribution	0.64	NM	NM	Y	NM	NM
	Jan 2021	Hunan, China	NM	NA	Household transmission	NM	NM	Negative binomial distribution	0.72	NM	NM	Y	NM	NM
	Jan 2021	Hunan, China	NM	NA	Social transmission	NM	NM	Negative binomial distribution	0.19	NM	NM	Y	NM	NM
Adam, D, C2	Nov 2020	Hong Kong, China	23 Jan-28 Apr, 2020	N	Confirmed cases	Individual who infects 6 to 8 secondary cases	Transmission pairs	Negative binomial distribution	0.43 (0.29, 0.67)	19% (95% confidence interval, 15–24%) of cases seeded 80% of all local transmission	0.58 (95% CI: 0.45, 0.72)	Y	309	51
Bi, Q3	Aug 2020	Shenzhen, China	14 Jan-12 Feb, 2020	N	With a clear relationship between the index case and secondary case	NM	NM	Negative binomial distribution	0.58 (0.35,1.18)	80% of infections being caused by 8.9% (95% CI: 3.5–10.8) of cases	NM	Y	96	NM
Endo, A4	Jul 2020	Global	By 27 Feb, 2020	NA	Confirmed cases	NM	Epidemic size	Negative binomial distribution	0.10 (95% Credible Interval: 0.05, 0.20)	NM	2.5	NM	NM	NM
He, D5	Oct 2020	China	15 Jan–29 Feb, 2020	Y	Confirmed cases	NM	Cluster size	Negative binomial distribution	0.70 (0.59, 0.98)	NM	0.69 (0.62, 0.77)	N	NM	NM
Hasan, A6	Dec 2020	Jakarta–Depok, Indonesia	2 Mar–31 Mar, 2020	N	Confirmed cases	Individual who infects at least 8 secondary cases	Transmission pairs	Negative binomial distribution	0.06 (0.05, 0.07)	Between 10–15% of all infections were responsible for 80% of onward transmission events.	6.79 (2.79, 13.07)	NM	1199	44
	Dec 2020	Bantam, Indonesia	19 Mar–7 Apr, 2020	Y	Confirmed cases	Individual who infects at least 8 secondary cases	Transmission pairs	Negative binomial distribution	0.2 (0.09, 0.31)	NM	2.47 (1.03, 4.48)	NM	89	3
Riou, J7	Jan 2020	Global	By 18 Jan, 2020	NA	Confirmed cases	NM	Epidemic size	Negative binomial distribution	0.54 (90% high density interval: 0.01, 6.95)	NM	2.2 (90% high densit interval: 1.4, 3.8)	NM	NM	NM
Klausner, Z8	July 2020	Israel	By 21 Mar, 2020	Y	Confirmed cases	Lead to 7 secondary infections	NM	NM	4.998 (0.003, infinity)	Approximately 5.56% (95% CI 0.94%–19.5%) of the primary cases resulted in 17.28% (95% CI 10.1 %–27.6%) of the secondary cases	2.25 (1.68, 2.82)	NM	406	NM
Kumar, N9.	Jan 2021	Karnataka, India	8 Mar-31 May, 2020	Y	Asymptomatic infections	Individual who infects at least 8 secondary cases	NM	NM	1.2	NM	NM	NM	577	NM
	Jan 2021	Karnataka, India	8 Mar-31 May, 2020	Y	Symptomatic infections	Individual who infects at least 8 secondary cases	NM	NM	3.6	NM	NM	NM	128	NM
Kwok, K. O10	May 2020	Hong Kong, China	By 3 Mar, 2020	N	Confirmed cases	NM	Transmission pairs	Negative binomial distribution	2.30 (90% CI: 0.39, infinity)	NM	0.61 (90% CI: 0.47, 0.78)	Y	89	35
	May 2020	Japan	By 3 Mar, 2020	N	Confirmed cases	NM	Transmission pairs	Negative binomial distribution	0.51 (90% CI: 0.26, 1.42)	NM	0.48 (90% CI: 0.39, 0.59)	Y	251	131
	May 2020	Singapore	By 3 Mar, 2020	N	Confirmed cases	NM	Transmission pairs	Negative binomial distribution	1.78 (90% CI: 0.36, infinity)	NM	0.70 (90% CI: 0.55, 0.89)	Y	103	31
Lau, M. S. Y.11	Jun 2020	Cobb, Georgia	NM	NA	Elderly cases (60 y.o. or above)	NM	Transmission pairs	NM	0.82	NM	NM	NM	NM	NM
	Jun 2020	Dekalb, Georgia	NM	NA	Elderly cases (60 y.o. or above)	NM	Transmission pairs	NM	0.54	NM	NM	NM	NM	NM
	Jun 2020	Gwinnett, Georgia	NM	NA	Elderly cases (60 y.o. or above)	NM	Transmission pairs	NM	0.6	NM	NM	NM	NM	NM
	Jun 2020	Fulton, Georgia	NM	NA	Elderly cases (60 y.o. or above)	NM	Transmission pairs	NM	0.64	NM	NM	NM	NM	NM
	Jun 2020	Dougherty, Georgia	NM	NA	Elderly cases (60 y.o. or above)	NM	Transmission pairs	NM	0.62	NM	NM	NM	NM	NM
	Jun 2020	Cobb, Georgia	NM	NA	Younger cases (<60 y.o.)	NM	Transmission pairs	NM	0.53	NM	NM	NM	NM	NM
	Jun 2020	Dekalb, Georgia	NM	NA	Younger cases (<60 y.o.)	NM	Transmission pairs	NM	0.57	NM	NM	NM	NM	NM
	Jun 2020	Gwinnett, Georgia	NM	NA	Younger cases (<60 y.o.)	NM	Transmission pairs	NM	0.6	NM	NM	NM	NM	NM
	Jun 2020	Fulton, Georgia	NM	NA	Younger cases (<60 y.o.)	NM	Transmission pairs	NM	0.46	NM	NM	NM	NM	NM
	Jun 2020	Dougherty, Georgia	NM	NA	Younger cases (<60 y.o.)	NM	Transmission pairs	NM	0.39	NM	5.19 (5.01, 5.31)	NM	NM	NM
	Jun 2020	Five counties, Georgia	1 Mar-3 May, 2020	N	NM	NM	Transmission pairs	NM	0.009 ( 0.007, 0.348)	About the top 2% of cases (that have highest mean number of offspring) directly infected 20% of the total infections.	3.30 (2.34, 5.20)	NM	9559	NM
Miller, D12	Nov 2020	Israel	By 22 Apr, 2020	Y	NM	NM	Genome sequences	Phylodynamic analyses	Range: 0.008, infinity	2% of individuals being responsible for 10% of secondary infections	NM	NM	NM	NM
Tariq, A13	Jun 2020	Singapore	23 Jan-17 Mar, 2020	N	Daily series of confirmed cases	NM	Cluster size	Negative binomial distribution	0.11 (0.05, 0.25)	NM	0.61 (0.39, 1.02)	Y	247	18
Wang, L14	Oct 2020	China	By 26 Jun, 2020	Y	Confirmed cases reported in the first 60 days	NM	Genome sequences	Phylodynamic analyses	0.23 (0.13, 0.38)	NM	1.23 (1.09, 1.39)	NM	NM	NM
Zhao, S15	Feb 2021	China	15 Jan–29 Feb, 2020	Y	Confirmed cases	NM	Transmission pairs	Negative binomial distribution (Non-truncated framework)	0.72 (0.63, 0.89)	NM	NM	N	NM	NM
	Feb 2021	Hong Kong, China	23 Jan-28 Apr, 2020	N	Confirmed cases	NM	Transmission pairs	Negative binomial distribution (Non-truncated framework)	0.42 (0.26, 0.78)	NM	NM	NM	309	51
	Feb 2021	Tianjin, China	21 Jan-26 Feb, 2020	N	Confirmed cases	NM	Transmission pairs	Negative binomial distribution (Non-truncated framework)	0.22 (0.03, 1.15)	NM	NM	NM	135	43 (trans-mission chain)
	Feb 2021	China	15 Jan–29 Feb, 2020	Y	Confirmed cases	NM	Transmission pairs	Negative binomial distribution (Truncated framework)	0.37 (0.29, 0.48)	NM	NM	NM	NM	NM
	Feb 2021	Hong Kong, China	23 Jan-28 Apr, 2020	N	Confirmed cases	NM	Transmission pairs	Negative binomial distribution (Truncated framework)	0.32 (0.15, 0.64)	NM	NM	NM	309	51
	Feb 2021	Tianjin, China	21 Jan-26 Feb, 2020	N	Confirmed cases	NM	Transmission pairs	Negative binomial distribution (Truncated framework)	0.18 (0.01, 1.79)	NM	NM	NM	135	43 (transmission chain)
Zhang, Y16	May 2020	Tianjin, China	21 Jan-26 Feb, 2020	N	Confirmed cases	Any infected individual causing more infections than would occur in 99% of infectious histories in a homogeneous population	Transmission pairs	Negative binomial distribution (Combinatorial Method)	0.26 (0.10, 0.88)	NM	0.67 (0.44, 1.03)	N	135	43 (transmission chain)
	May 2020	Tianjin, China	21 Jan-26 Feb, 2020	N	Confirmed cases	Any infected individual causing more infections than would occur in 99% of infectious histories in a homogeneous population	Transmission pairs	Negative binomial distribution (Expectation-maximization algorithm)	0.25 (0.13, 0.88)	NM	0.67 (0.54, 0.84)	N	135	43 (transmission chain)
Shi,Q17	Nov 2020	Wanzhou, China	21 Jan-10 Apr, 2020	N	Confirmed cases	NM	Transmission pairs	Negative binomial distribution	0.205 (0.126, 0.334)	NM	NM	N	183	28
	Nov 2020	Wanzhou, China	21 Jan-10 Apr, 2020	N	Generation 1	NM	Transmission pairs	Negative binomial distribution	0.484 (0.226–1.038)	NM	NM	N	39	NM
	Nov 2020	Wanzhou, China	21 Jan-10 Apr, 2020	N	Generation 2	NM	Transmission pairs	Negative binomial distribution	0.284 (0.110–0.735)	NM	1.64(1.16, 2.40)	N	74	NM
	Nov 2020	Wanzhou, China	21 Jan-10 Apr, 2020	N	Generation 3	NM	Transmission pairs	Negative binomial distribution	0.107 (0.024–0.482)	NM	0.39 (0.24, 0.58)	N	29	NM
	Nov 2020	Wanzhou, China	21 Jan-10 Apr, 2020	N	Generation 4	NM	Transmission pairs	Negative binomial distribution	0.048 (0.004–0.602)	NM	0.31 (0.12, 0.58)	N	9	NM
MERS
Choe, S.18	Aug 2020	South Korea	Outbreak in 2015	NA	Confirmed cases in the nosocomial setting	Many patients being infected by a small number of infected people	Transmission pairs	Negative binomial distribution	0.06 (0.05, 0.08)	79% (147 patients) of the total patients were infected by ~3% (five patients) of the patients	0.96 (0.69, 1.23)	Y	168	NM
Chowell, G19	Sep 2015	South Korea and Saudi Arabia	Mar, 2013-May, 2015	NA	Healthcare workers in hospital clusters	NM	Transmission pairs	Negative binomial distribution	0.06 (0.03, 0.09)	NM	0.91 (0.36, 1.44)	NM	435	NM
Nishiura, H20	Jul 2015	Global	NM	NA	Confirmed importation cases	NM	NM	Negative binomial distribution	0.14 (0.06, 0.32)	NM	0.75 (0.54, 1.09)	NM	208	36 (events)
	Jul 2015	15 countries outside middle east	NM	NA	Confirmed importation cases	NM	NM	Negative binomial distribution	0.07 (0.02, 0.21)	NM	0.81 (0.49, 1.46)	NM	NM	23 (events)
Kang, C. K21	Jan 2017	South Korea	2015	NA	Confirmed cases	Outbreak results in a large cluster of cases	Transmission pairs	NM	Range: 0.113, 0.260	17.9% (5/28) super-spreaders transmitted the virus to 92% (161/175) of all cases	NM	NM	186	NM
Kim, S. W.22	Mar 2017	South Korea	NM	NA	NM	5 or more cases	NM	NM	Range: 0.179, 0.986	A total of 150 transmission events (83.3%) were epidemiologically linked to the 5 (among 28 first-generation cases, 17.9%) super-spreading events	NM	Y	180	NM
Kucharski, A. J.23	Jun 2015	Jordan, Qatar, Saudi Arabia, and United Arab Emirates	Jun, 2012-31 Aug, 2013	NA	NM	NM	NM	Negative binomial distribution	0.26 (0.09, 1.24)	NM	0.47 (0.29, 0.80)	NM	NM	NM
	Jun 2015	Global	Jun, 2012-8 Aug, 2013	NA	NM	NM	NM	Negative binomial distribution	0.61 (0.16, infinity)	NM	NM	NM	NM	NM
	Jun 2015	Global	Jun, 2012-21 Jun, 2013	NA	NM	NM	NM	Negative binomial distribution	2.94 (0.23, infinity)	NM	NM	NM	NM	NM
Lee, J.24	Nov 2016	South Korea	20 May-29 Jul, 2015	NA	Confirmed cases in the nosocomial setting	More than 20 patients	Transmission pairs	Negative binomial distribution	Range: 0.013, 0.025	153 cases (82.3%) were generated by only 5 cases (2.7%).	NM	NM	158	NM
Park, S. H.25	Jun 2016	South Korea	May, 2015-Feb, 2016	NA	All reported cases in South Korea	5 or more secondary cases	Transmission pairs	Negative binomial distribution	Range: 0.203, 1.495	A total of 150 cases (81.1%) were linked to 5 superspreaders (out of 28 index cases)	NM	NM	186	NM
SARS
Chowell, G19	Sep 2015	Singapore, Canada, China, Vietnam, Hong Kong, and Taiwan	NM	NA	Healthcare workers in hospital culsters	A preponderance of very large clusters	Transmission pairs	Negative binomial distribution	0.20 (0.13, 0.27)	NM	0.95 (0.67, 1.23)	NM	3065	NM
Lloyd-Smith, J. O.26	Nov 2005	Singapore	Mar-30 Apr, 2003	NA	Confirmed cases	NM	Transmission pairs	Negative binomial distribution	0.16 (90% CI: 0.11,0.64)	88% (90% CI: 0.60-0.94) were due to most infectious 20% of cases	1.63 (90% CI: 0.54-2.65)	NM	57	NM
	Nov 2005	Beijing, China	08 Apr-07 May, 2003	NA	Hospital cluster	NM	Transmission pairs	Negative binomial distribution	0.17（90% CI: 0.10, 0.64)	87% (90% CI: 0.60-0.95) were due to most infectious 20% of cases	0.94 (90% CI: 0.27-1.51)	NM	33	NM
	Nov 2005	Beijing, China	08 Apr-07 May, 2003	NA	First two generations	NM	Transmission pairs	Negative binomial distribution	0.12（90% CI: 0.08, 0.42)	NM	1.88	NM	34	NM
NA = not applicable. NM = not mentioned. Y = yes. N= no.
* point estimates and 95% confidence interval were reported, if not specified
References: 1. Sun K, Wang W, Gao L, et al. Transmission heterogeneities, kinetics, and controllability of SARS-CoV-2. Science (New York, NY). 2020. 2. Adam DC, Wu P, Wong JY, et al. Clustering and superspreading potential of SARS-CoV-2 infections in Hong Kong. Nature medicine. 2020;26(11):1714-1719. 3. Bi Q, Wu Y, Mei S, et al. Epidemiology and transmission of COVID-19 in 391 cases and 1286 of t…
